# Supplementary material for: Sequencing and Characterization of the Invasive Sycamore Lace Bug Corythucha ciliata (Hemiptera: Tingidae) Transcriptome
Source: PLoS One. 2016 Aug 5;11(8):e0160609. doi: 10.1371/journal.pone.0160609 (PMC4975459; doi:10.1371/journal.pone.0160609)
Supplement: S1 Table — (XLS) [file pone.0160609.s002.xls]

## Sheet: Table S1
Table S1.Top ten DEGs in each library of comparisons
Top ten up-regulated DEGs between AF vs nymphs
Gene_id	log2.Fold_change.	q.value.Storey.et.al..2003.	NR ID	NR Score	NR Evalue	NR Description
c35510_g1	11.526	0	AKC57285.1	265	3.03951e-20	polyprotein, partial [Bemisia tabaci]
c27638_g1	11.409	4.0547e-22	--	--	--	--
c37148_g1	10.606	1.6111e-14	XP_011548385.1	211	1.0291e-39	PREDICTED: sodium-coupled monocarboxylate transporter 1-like [Plutella xylostella]
c6630_g1	10.452	2.1893e-13	--	--	--	--
c33095_g1	9.4075	1.2428e-07	XP_003243738.1	1058	6.49314e-137	PREDICTED: group XV phospholipase A2-like [Acyrthosiphon pisum]
c61187_g1	8.946	8.6611e-83	AGD80088.1	315	3.78555e-34	chemosensory protein 8 [Apolygus lucorum]
c38606_g1	8.6979	3.1236e-32	XP_008557726.1	472	3.51474e-60	PREDICTED: cytochrome P450 6k1-like [Microplitis demolitor]
c31588_g1	8.5755	0	--	--	--	--
c14633_g1	8.3005	0.00035398	--	--	--	--
c29165_g1	8.0256	0.0013339	--	--	--	--
Top ten down-regulated DEGs between AF vs nymphs
Gene_id	log2.Fold_change.	q.value.Storey.et.al..2003.	NR ID	NR Score	NR Evalue	NR Description
c15782_g1	-13.171	6.6827e-179	KDR19949.1	556	2.76593e-65	hypothetical protein L798_05227 [Zootermopsis nevadensis]
c23705_g1	-12.641	5.7223e-23	BAN20305.1	282	2.08311e-28	cuticle protein, putative [Riptortus pedestris]
c25347_g2	-12.356	0	--	--	--	--
c33687_g1	-12.114	4.1534e-263	XP_968523.1	260	1.60113e-24	PREDICTED: cuticle protein 19 [Tribolium castaneum]
c17679_g1	-12.078	1.8902e-120	EFA03714.1	228	9.43393e-21	hypothetical protein TcasGA2_TC013819 [Tribolium castaneum]
c26680_g1	-11.958	2.6346e-275	KDR19948.1	437	8.63839e-45	hypothetical protein L798_05226, partial [Zootermopsis nevadensis]
c56935_g1	-11.863	2.5555e-123	--	--	--	--
c31225_g2	-11.807	7.5491e-210	--	--	--	--
c33935_g1	-11.723	1.7311e-14	--	--	--	--
c35923_g1	-11.719	1.8436e-14	XP_008214982.1	316	1.71941e-31	PREDICTED: uncharacterized protein LOC100118417 [Nasonia vitripennis]
Top ten up-regulated DEGs between AM vs nymphs
Gene_id	log2.Fold_change.	q.value.Storey.et.al..2003.	NR ID	NR Score	NR Evalue	NR Description
c30303_g1	15.145	3.6881e-71	--	--	--	--
c30664_g1	14.742	4.1956e-117	--	--	--	--
c24873_g1	14.366	7.1896e-49	--	--	--	--
c23652_g2	14.085	1.1826e-212	--	--	--	--
c32104_g1	13.902	0	--	--	--	--
c16854_g1	13.807	3.5191e-74	--	--	--	--
c52648_g1	13.728	1.1478e-142	--	--	--	--
c28753_g1	13.462	2.0314e-31	--	--	--	--
c8799_g1	13.366	1.2521e-59	--	--	--	--
c38720_g1	13.276	1.8978e-85	XP_780713.1	622	1.07072e-73	PREDICTED: cathepsin L1 [Strongylocentrotus purpuratus]
Top ten down-regulated DEGs between AM vs nymphs
Gene_id	log2.Fold_change.	q.value.Storey.et.al..2003.	NR ID	NR Score	NR Evalue	NR Description
c15782_g1	-12.34	1.1785e-209	KDR19949.1	556	2.76593e-65	hypothetical protein L798_05227 [Zootermopsis nevadensis]
c25347_g2	-12.166	0	--	--	--	--
c19561_g1	-11.516	9.6392e-31	XP_004926118.1	241	6.4635e-21	PREDICTED: uncharacterized protein LOC101741662 [Bombyx mori]
c30789_g1	-11.424	5.5958e-102	XP_002429314.1	610	7.91221e-72	Apolipoprotein D precursor, putative [Pediculus humanus corporis]
c33151_g1	-11.299	5.7953e-14	--	--	--	--
c18768_g1	-11.051	2.4933e-12	EFA03714.1	271	3.89398e-27	hypothetical protein TcasGA2_TC013819 [Tribolium castaneum]
c20350_g1	-10.835	5.5041e-75	--	--	--	--
c33687_g1	-10.821	0	XP_968523.1	260	1.60113e-24	PREDICTED: cuticle protein 19 [Tribolium castaneum]
c29172_g1	-10.637	1.6294e-231	XP_968523.1	272	3.45793e-26	PREDICTED: cuticle protein 19 [Tribolium castaneum]
c18959_g1	-10.624	2.1198e-19	XP_011865870.1	820	1.08518e-102	PREDICTED: lysosomal aspartic protease [Vollenhovia emeryi]
Top ten up-regulated DEGs between AF vs AM
Gene_id	log2.Fold_change.	q.value.Storey.et.al..2003.	NR ID	NR Score	NR Evalue	NR Description
c35510_g1	12.213	0	AKC57285.1	265	3.03951e-20	polyprotein, partial [Bemisia tabaci]
c38424_g1	9.8554	1.6142e-06	XP_011347477.1	1449	0	PREDICTED: protein bicaudal C homolog 1-B isoform X1 [Cerapachys biroi]
c38388_g1	9.8139	2.2301e-06	--	--	--	--
c26366_g1	9.7007	5.2245e-06	--	--	--	--
c30971_g1	9.5731	5.5375e-11	XP_001309767.1	467	2.20009e-45	ankyrin repeat protein [Trichomonas vaginalis G3]
c37036_g1	9.5059	2.006e-05	--	--	--	--
c4765_g1	9.4286	3.3047e-05	ELU18102.1	456	8.41328e-54	hypothetical protein CAPTEDRAFT_143611, partial [Capitella teleta]
c30338_g1	9.4194	3.5036e-05	--	--	--	--
c36392_g1	9.2873	6.1592e-125	BAN21462.1	609	7.23016e-70	cathepsin B, partial [Riptortus pedestris]
c38311_g1	9.1533	9.3812e-09	--	--	--	--
Top ten down-regulated DEGs between AF vs AM
Gene_id	log2.Fold_change.	q.value.Storey.et.al..2003.	NR ID	NR Score	NR Evalue	NR Description
c44520_g1	-15.426	2.2094e-72	--	--	--	--
c33978_g1	-15.147	2.5586e-63	--	--	--	--
c35583_g1	-15.065	6.5241e-61	BAN21227.1	1036	1.11981e-132	ornithine aminotransferase [Riptortus pedestris]
c26582_g1	-15.025	1.2408e-119	XP_002431129.1	1236	8.72483e-160	Cytosol aminopeptidase, putative [Pediculus humanus corporis]
c29027_g1	-14.734	6.034e-104	--	--	--	--
c23633_g1	-14.633	5.7949e-99	--	--	--	--
c33162_g1	-14.545	2.4102e-47	--	--	--	--
c8799_g1	-14.528	5.8996e-47	--	--	--	--
c18884_g1	-14.353	4.0275e-43	--	--	--	--
c8613_g1	-14.332	1.165e-42	--	--	--	--
