# Supplementary material for: Sequencing and Characterization of the Invasive Sycamore Lace Bug Corythucha ciliata (Hemiptera: Tingidae) Transcriptome
Source: PLoS One. 2016 Aug 5;11(8):e0160609. doi: 10.1371/journal.pone.0160609 (PMC4975459; doi:10.1371/journal.pone.0160609)
Supplement: S2 Table — (XLS) [file pone.0160609.s003.xls]

## Sheet: GO
Table S2. GO and KEGG enrichment analysis for DEGs
GO enrichment analysis for up-regulated DEGs between AF vs nymphs
GO_accession	Description	Term_type	Over_represented_pValue	Corrected_pValue	DEGs numbers
GO:0016491	oxidoreductase activity	molecular_function	1.8427e-15	8.9573e-12	88
GO:0055114	oxidation-reduction process	biological_process	3.256e-15	8.9573e-12	89
GO:0003824	catalytic activity	molecular_function	8.3913e-09	1.539e-05	250
GO:0044710	single-organism metabolic process	biological_process	5.5093e-08	7.578e-05	152
GO:0048037	cofactor binding	molecular_function	3.4828e-07	0.00038324	35
GO:0005506	iron ion binding	molecular_function	1.5888e-06	0.0014569	19
GO:0050662	coenzyme binding	molecular_function	3.949e-06	0.0031039	29
GO:0020037	heme binding	molecular_function	9.5435e-06	0.0065636	17
GO:0016616	oxidoreductase activity, acting on the CH-OH group of donors, NAD or NADP as acceptor	molecular_function	1.0892e-05	0.0066587	16
GO:0046906	tetrapyrrole binding	molecular_function	1.3941e-05	0.0073817	17
GO:0015672	monovalent inorganic cation transport	biological_process	1.5332e-05	0.0073817	33
GO:0016705	oxidoreductase activity, acting on paired donors, with incorporation or reduction of molecular oxygen	molecular_function	1.61e-05	0.0073817	20
GO:0006118	obsolete electron transport	biological_process	1.8989e-05	0.0080369	20
GO:0006119	oxidative phosphorylation	biological_process	2.7785e-05	0.01092	16
GO:0098803	respiratory chain complex	cellular_component	3.2674e-05	0.011985	10
GO:0070469	respiratory chain	cellular_component	4.0686e-05	0.013929	10
GO:0009055	electron carrier activity	molecular_function	4.3037e-05	0.013929	16
GO:0009126	purine nucleoside monophosphate metabolic process	biological_process	4.8956e-05	0.014177	23
GO:0009167	purine ribonucleoside monophosphate metabolic process	biological_process	4.8956e-05	0.014177	23
GO:0005739	mitochondrion	cellular_component	5.5935e-05	0.015388	23
GO:0046034	ATP metabolic process	biological_process	6.3169e-05	0.01655	22
GO:0031975	envelope	cellular_component	7.3932e-05	0.016583	20
GO:0042775	mitochondrial ATP synthesis coupled electron transport	biological_process	7.9778e-05	0.016583	12
GO:0009144	purine nucleoside triphosphate metabolic process	biological_process	8.1025e-05	0.016583	23
GO:0009199	ribonucleoside triphosphate metabolic process	biological_process	8.1025e-05	0.016583	23
GO:0009205	purine ribonucleoside triphosphate metabolic process	biological_process	8.1025e-05	0.016583	23
GO:0009161	ribonucleoside monophosphate metabolic process	biological_process	8.1379e-05	0.016583	23
GO:0009141	nucleoside triphosphate metabolic process	biological_process	8.5046e-05	0.016712	23
GO:0016614	oxidoreductase activity, acting on CH-OH group of donors	molecular_function	8.8406e-05	0.016773	17
GO:0042773	ATP synthesis coupled electron transport	biological_process	0.00010323	0.01893	12
GO:0006163	purine nucleotide metabolic process	biological_process	0.0001089	0.01893	25
GO:0009123	nucleoside monophosphate metabolic process	biological_process	0.00011354	0.01893	23
GO:1901135	carbohydrate derivative metabolic process	biological_process	0.0001305	0.021118	44
GO:0019693	ribose phosphate metabolic process	biological_process	0.00013862	0.021792	26
GO:0005740	mitochondrial envelope	cellular_component	0.00014914	0.022793	17
GO:0006091	generation of precursor metabolites and energy	biological_process	0.00017803	0.026473	23
GO:0009150	purine ribonucleotide metabolic process	biological_process	0.00018507	0.026796	24
GO:0010959	regulation of metal ion transport	biological_process	0.00020515	0.027985	5
GO:0043269	regulation of ion transport	biological_process	0.00020515	0.027985	5
GO:0015980	energy derivation by oxidation of organic compounds	biological_process	0.00020854	0.027985	16
GO:0008152	metabolic process	biological_process	0.00021474	0.028131	273
GO:0031967	organelle envelope	cellular_component	0.00023013	0.029446	18
GO:0004315	3-oxoacyl-[acyl-carrier-protein] synthase activity	molecular_function	0.00024571	0.030725	3
GO:0009259	ribonucleotide metabolic process	biological_process	0.00028324	0.03463	24
GO:0022904	respiratory electron transport chain	biological_process	0.00035526	0.042347	12
GO:0044429	mitochondrial part	cellular_component	0.00036174	0.042347	17
GO:0006811	ion transport	biological_process	0.00038527	0.044161	53
GO:0044711	single-organism biosynthetic process	biological_process	0.00040613	0.045603	50
GO:0009117	nucleotide metabolic process	biological_process	0.00041622	0.0458	28
GO:0045333	cellular respiration	biological_process	0.00043633	0.047072	15
GO enrichment analysis for down-regulated DEGs between AF vs nymphs
GO_accession	Description	Term_type	Over_represented_pValue	Corrected_pValue	DEGs numbers
GO:0042302	structural constituent of cuticle	molecular_function	6.2674e-57	3.4483e-53	68
GO:0008061	chitin binding	molecular_function	1.4947e-26	4.112e-23	36
GO:0006030	chitin metabolic process	biological_process	8.2877e-24	1.14e-20	35
GO:1901071	glucosamine-containing compound metabolic process	biological_process	8.2877e-24	1.14e-20	35
GO:0006040	amino sugar metabolic process	biological_process	2.8549e-23	3.1415e-20	36
GO:0005198	structural molecule activity	molecular_function	3.5366e-22	3.243e-19	110
GO:0006022	aminoglycan metabolic process	biological_process	6.3669e-16	5.0044e-13	36
GO:0016108	tetraterpenoid metabolic process	biological_process	4.6073e-10	2.3045e-07	19
GO:0016109	tetraterpenoid biosynthetic process	biological_process	4.6073e-10	2.3045e-07	19
GO:0016116	carotenoid metabolic process	biological_process	4.6073e-10	2.3045e-07	19
GO:0016117	carotenoid biosynthetic process	biological_process	4.6073e-10	2.3045e-07	19
GO:0005576	extracellular region	cellular_component	2.1189e-09	9.7151e-07	73
GO:0016114	terpenoid biosynthetic process	biological_process	6.5985e-09	2.7927e-06	21
GO:0006721	terpenoid metabolic process	biological_process	7.5268e-09	2.958e-06	21
GO:0008610	lipid biosynthetic process	biological_process	1.0886e-08	3.993e-06	43
GO:0008299	isoprenoid biosynthetic process	biological_process	1.4102e-08	4.8493e-06	23
GO:0006720	isoprenoid metabolic process	biological_process	1.5696e-08	5.08e-06	23
GO:0004177	aminopeptidase activity	molecular_function	1.8409e-07	5.627e-05	13
GO:0007156	homophilic cell adhesion via plasma membrane adhesion molecules	biological_process	4.5361e-07	0.00012479	9
GO:0098742	cell-cell adhesion via plasma-membrane adhesion molecules	biological_process	4.5361e-07	0.00012479	9
GO:0016614	oxidoreductase activity, acting on CH-OH group of donors	molecular_function	5.4063e-07	0.00014164	29
GO:0006629	lipid metabolic process	biological_process	1.4414e-06	0.00036049	60
GO:0046148	pigment biosynthetic process	biological_process	1.6119e-06	0.00038559	19
GO:0042440	pigment metabolic process	biological_process	1.7203e-06	0.00039439	20
GO:0098609	cell-cell adhesion	biological_process	2.7986e-06	0.00061592	9
GO:0050660	flavin adenine dinucleotide binding	molecular_function	4.6323e-06	0.00098028	22
GO:0044255	cellular lipid metabolic process	biological_process	8.7259e-06	0.0017782	45
GO:0008238	exopeptidase activity	molecular_function	1.6752e-05	0.0032917	18
GO:0016705	oxidoreductase activity, acting on paired donors, with incorporation or reduction of molecular oxygen	molecular_function	2.543e-05	0.0048248	28
GO:1901135	carbohydrate derivative metabolic process	biological_process	4.863e-05	0.0089187	68
GO:0005509	calcium ion binding	molecular_function	8.7917e-05	0.015604	33
GO enrichment analysis for up-regulated DEGs between AM vs nymphs
GO_accession	Description	Term_type	Over_represented_pValue	Corrected_pValue	DEGs numbers
GO:0006508	proteolysis	biological_process	1.8607e-10	1.0238e-06	111
GO:0004177	aminopeptidase activity	molecular_function	2.7562e-09	7.5824e-06	16
GO:0070011	peptidase activity, acting on L-amino acid peptides	molecular_function	1.9071e-08	2.6397e-05	101
GO:0003824	catalytic activity	molecular_function	1.9191e-08	2.6397e-05	495
GO:0008233	peptidase activity	molecular_function	2.405e-08	2.6465e-05	106
GO:0004252	serine-type endopeptidase activity	molecular_function	5.3581e-08	4.9134e-05	42
GO:0008236	serine-type peptidase activity	molecular_function	1.0434e-06	0.00061733	47
GO:0017171	serine hydrolase activity	molecular_function	1.0434e-06	0.00061733	47
GO:0008238	exopeptidase activity	molecular_function	1.3864e-06	0.00061733	22
GO:0009055	electron carrier activity	molecular_function	1.4899e-06	0.00061733	29
GO:0016108	tetraterpenoid metabolic process	biological_process	1.6695e-06	0.00061733	16
GO:0016109	tetraterpenoid biosynthetic process	biological_process	1.6695e-06	0.00061733	16
GO:0016116	carotenoid metabolic process	biological_process	1.6695e-06	0.00061733	16
GO:0016117	carotenoid biosynthetic process	biological_process	1.6695e-06	0.00061733	16
GO:0019538	protein metabolic process	biological_process	1.683e-06	0.00061733	223
GO:0016787	hydrolase activity	molecular_function	1.9227e-06	0.00066117	258
GO:0071949	FAD binding	molecular_function	3.7491e-06	0.0012134	15
GO:0005875	microtubule associated complex	cellular_component	4.6143e-06	0.0014105	21
GO:0015630	microtubule cytoskeleton	cellular_component	6.0049e-06	0.0017389	36
GO:0008033	tRNA processing	biological_process	7.7332e-06	0.0021274	38
GO:0016614	oxidoreductase activity, acting on CH-OH group of donors	molecular_function	9.3418e-06	0.0024475	30
GO:0006118	obsolete electron transport	biological_process	1.113e-05	0.0027835	33
GO:0016114	terpenoid biosynthetic process	biological_process	1.1849e-05	0.0028345	18
GO:0006721	terpenoid metabolic process	biological_process	1.3265e-05	0.003041	18
GO:0044430	cytoskeletal part	cellular_component	1.7906e-05	0.0039408	49
GO:0015078	hydrogen ion transmembrane transporter activity	molecular_function	2.1469e-05	0.0045431	33
GO:0006818	hydrogen transport	biological_process	2.3344e-05	0.0045871	39
GO:0015992	proton transport	biological_process	2.3344e-05	0.0045871	39
GO:0016491	oxidoreductase activity	molecular_function	2.4729e-05	0.0045961	115
GO:0050660	flavin adenine dinucleotide binding	molecular_function	2.6241e-05	0.0045961	23
GO:0009126	purine nucleoside monophosphate metabolic process	biological_process	2.6731e-05	0.0045961	40
GO:0009167	purine ribonucleoside monophosphate metabolic process	biological_process	2.6731e-05	0.0045961	40
GO:0030286	dynein complex	cellular_component	2.8765e-05	0.004796	18
GO:0034470	ncRNA processing	biological_process	3.3825e-05	0.0054737	41
GO:0015672	monovalent inorganic cation transport	biological_process	3.9564e-05	0.0061262	56
GO:0016616	oxidoreductase activity, acting on the CH-OH group of donors, NAD or NADP as acceptor	molecular_function	4.0084e-05	0.0061262	24
GO:0008134	transcription factor binding	molecular_function	4.1584e-05	0.0061836	24
GO:0048037	cofactor binding	molecular_function	4.5832e-05	0.0066359	51
GO:0006066	alcohol metabolic process	biological_process	5.2581e-05	0.0073794	12
GO:0004175	endopeptidase activity	molecular_function	5.3649e-05	0.0073794	71
GO:0009161	ribonucleoside monophosphate metabolic process	biological_process	5.7416e-05	0.007705	40
GO:0045502	dynein binding	molecular_function	6.3553e-05	0.0083255	14
GO:0009150	purine ribonucleotide metabolic process	biological_process	7.7373e-05	0.0099001	43
GO:0005856	cytoskeleton	cellular_component	8.1954e-05	0.010248	49
GO:0019751	polyol metabolic process	biological_process	8.7535e-05	0.010703	10
GO:0009123	nucleoside monophosphate metabolic process	biological_process	9.3769e-05	0.011216	40
GO:0055114	oxidation-reduction process	biological_process	9.5981e-05	0.011236	114
GO:0046034	ATP metabolic process	biological_process	9.8978e-05	0.011345	37
GO:0009144	purine nucleoside triphosphate metabolic process	biological_process	0.0001177	0.012698	39
GO:0009199	ribonucleoside triphosphate metabolic process	biological_process	0.0001177	0.012698	39
GO:0009205	purine ribonucleoside triphosphate metabolic process	biological_process	0.0001177	0.012698	39
GO:0019725	cellular homeostasis	biological_process	0.00012259	0.012824	20
GO:0050662	coenzyme binding	molecular_function	0.00012353	0.012824	43
GO:0009141	nucleoside triphosphate metabolic process	biological_process	0.00012768	0.013009	39
GO:0006629	lipid metabolic process	biological_process	0.00014035	0.014024	63
GO:0006163	purine nucleotide metabolic process	biological_process	0.00014274	0.014024	43
GO:0009259	ribonucleotide metabolic process	biological_process	0.00015001	0.01448	43
GO:0042803	protein homodimerization activity	molecular_function	0.00017238	0.016352	15
GO:0044255	cellular lipid metabolic process	biological_process	0.00017878	0.016672	48
GO:0008299	isoprenoid biosynthetic process	biological_process	0.00022739	0.020522	18
GO:0006119	oxidative phosphorylation	biological_process	0.00022753	0.020522	23
GO:0008610	lipid biosynthetic process	biological_process	0.00024346	0.021464	38
GO:0006720	isoprenoid metabolic process	biological_process	0.00024577	0.021464	18
GO:0006812	cation transport	biological_process	0.00030155	0.025924	77
GO:0042775	mitochondrial ATP synthesis coupled electron transport	biological_process	0.00032633	0.027622	17
GO:0019693	ribose phosphate metabolic process	biological_process	0.00036702	0.030212	44
GO:0006399	tRNA metabolic process	biological_process	0.0003679	0.030212	40
GO:0042773	ATP synthesis coupled electron transport	biological_process	0.00049523	0.04007	17
GO:0019400	alditol metabolic process	biological_process	0.00051489	0.041016	5
GO:0006091	generation of precursor metabolites and energy	biological_process	0.00052183	0.041016	38
GO:1901615	organic hydroxy compound metabolic process	biological_process	0.00057488	0.043992	12
GO:0044422	organelle part	cellular_component	0.00057568	0.043992	142
GO:0042802	identical protein binding	molecular_function	0.00059813	0.045081	18
GO enrichment analysis for down-regulated DEGs between AM vs nymphs
GO_accession	Description	Term_type	Over_represented_pValue	Corrected_pValue	DEGs numbers
GO:0042302	structural constituent of cuticle	molecular_function	1.5919e-54	8.7584e-51	63
GO:0008061	chitin binding	molecular_function	4.9654e-25	1.366e-21	34
GO:0006030	chitin metabolic process	biological_process	3.0806e-21	4.2374e-18	32
GO:1901071	glucosamine-containing compound metabolic process	biological_process	3.0806e-21	4.2374e-18	32
GO:0006040	amino sugar metabolic process	biological_process	7.161e-20	7.88e-17	32
GO:0005198	structural molecule activity	molecular_function	6.0432e-16	5.5416e-13	91
GO:0006022	aminoglycan metabolic process	biological_process	3.3969e-14	2.6699e-11	33
GO:0005576	extracellular region	cellular_component	2.7084e-09	1.8627e-06	69
GO:0007156	homophilic cell adhesion via plasma membrane adhesion molecules	biological_process	7.8904e-06	0.0043413	8
GO:0098742	cell-cell adhesion via plasma-membrane adhesion molecules	biological_process	7.8904e-06	0.0043413	8
GO:0031012	extracellular matrix	cellular_component	1.1034e-05	0.0055191	15
GO:0098609	cell-cell adhesion	biological_process	3.2353e-05	0.014834	8
GO:0009755	hormone-mediated signaling pathway	biological_process	3.9348e-05	0.016653	9
GO:0032870	cellular response to hormone stimulus	biological_process	5.1043e-05	0.019528	9
GO:0043401	steroid hormone mediated signaling pathway	biological_process	6.0748e-05	0.019528	8
GO:0071383	cellular response to steroid hormone stimulus	biological_process	6.0748e-05	0.019528	8
GO:0007166	cell surface receptor signaling pathway	biological_process	6.2405e-05	0.019528	17
GO:0071396	cellular response to lipid	biological_process	6.6651e-05	0.019528	8
GO:0048545	response to steroid hormone	biological_process	6.7435e-05	0.019528	8
GO:0071407	cellular response to organic cyclic compound	biological_process	7.449e-05	0.020492	8
GO:0014070	response to organic cyclic compound	biological_process	8.2143e-05	0.021522	8
GO:0004252	serine-type endopeptidase activity	molecular_function	8.9725e-05	0.021558	27
GO:0033993	response to lipid	biological_process	9.0119e-05	0.021558	8
GO:0071495	cellular response to endogenous stimulus	biological_process	0.00016901	0.038745	9
GO enrichment analysis for down-regulated DEGs between AF vs AM
GO_accession	Description	Term_type	Over_represented_pValue	Corrected_pValue	DEGs numbers
GO:0004252	serine-type endopeptidase activity	molecular_function	2.9342e-18	1.6144e-14	60
GO:0006508	proteolysis	biological_process	2.6902e-16	7.4009e-13	127
GO:0070011	peptidase activity, acting on L-amino acid peptides	molecular_function	1.8673e-13	3.4247e-10	116
GO:0008236	serine-type peptidase activity	molecular_function	3.3979e-13	3.7391e-10	61
GO:0017171	serine hydrolase activity	molecular_function	3.3979e-13	3.7391e-10	61
GO:0008233	peptidase activity	molecular_function	7.7448e-13	7.102e-10	120
GO:0004177	aminopeptidase activity	molecular_function	2.5372e-10	1.9942e-07	17
GO:0004175	endopeptidase activity	molecular_function	3.2573e-10	2.2402e-07	87
GO:0019538	protein metabolic process	biological_process	9.8842e-10	6.0426e-07	236
GO:0016787	hydrolase activity	molecular_function	2.4356e-09	1.3401e-06	270
GO:0015630	microtubule cytoskeleton	cellular_component	1.4636e-08	7.3206e-06	41
GO:0005875	microtubule associated complex	cellular_component	1.5671e-07	7.1853e-05	23
GO:0008238	exopeptidase activity	molecular_function	3.0337e-07	0.0001284	23
GO:0045502	dynein binding	molecular_function	5.2551e-07	0.00020653	17
GO:0030286	dynein complex	cellular_component	9.9206e-07	0.00036389	20
GO:0016108	tetraterpenoid metabolic process	biological_process	1.6487e-06	0.00047743	16
GO:0016109	tetraterpenoid biosynthetic process	biological_process	1.6487e-06	0.00047743	16
GO:0016116	carotenoid metabolic process	biological_process	1.6487e-06	0.00047743	16
GO:0016117	carotenoid biosynthetic process	biological_process	1.6487e-06	0.00047743	16
GO:0044430	cytoskeletal part	cellular_component	2.216e-06	0.00060962	51
GO:0042803	protein homodimerization activity	molecular_function	2.5199e-06	0.00066022	18
GO:0008134	transcription factor binding	molecular_function	3.0496e-06	0.00076268	26
GO:0005856	cytoskeleton	cellular_component	1.1285e-05	0.0026995	51
GO:0042802	identical protein binding	molecular_function	1.9662e-05	0.0045074	21
GO:0016114	terpenoid biosynthetic process	biological_process	4.4598e-05	0.0098152	17
GO:0006721	terpenoid metabolic process	biological_process	4.9437e-05	0.010462	17
GO:0008033	tRNA processing	biological_process	6.8067e-05	0.01387	35
GO:0003824	catalytic activity	molecular_function	8.3456e-05	0.016399	469
GO:0002949	tRNA threonylcarbamoyladenosine modification	biological_process	9.5829e-05	0.017575	15
GO:0070525	tRNA threonylcarbamoyladenosine metabolic process	biological_process	9.5829e-05	0.017575	15
GO:0019725	cellular homeostasis	biological_process	0.00010911	0.019365	20
GO:0004198	calcium-dependent cysteine-type endopeptidase activity	molecular_function	0.00013467	0.023154	7
GO:0045454	cell redox homeostasis	biological_process	0.00019412	0.032365	15
GO:0007017	microtubule-based process	biological_process	0.00022153	0.035848	26
GO:0046148	pigment biosynthetic process	biological_process	0.0002364	0.037163	17
GO:0006066	alcohol metabolic process	biological_process	0.00024558	0.037533	11

## Sheet: KEGG
KEGG enrichment analysis for up-regulated DEGs between AF vs nymphs
#Term	Database	ID	Input number	Background number	P-Value	Corrected P-Value
Non-alcoholic fatty liver disease (NAFLD)	KEGG PATHWAY	ko04932	24	97	9.23728e-09	1.85669e-06
Parkinson's disease	KEGG PATHWAY	ko05012	25	164	1.29036e-05	0.00129681
Alzheimer's disease	KEGG PATHWAY	ko05010	24	172	6.8139e-05	0.00357159
Starch and sucrose metabolism	KEGG PATHWAY	ko00500	12	51	7.30198e-05	0.00357159
Fatty acid metabolism	KEGG PATHWAY	ko01212	13	61	8.88455e-05	0.00357159
Oxidative phosphorylation	KEGG PATHWAY	ko00190	23	175	0.000212665	0.00712427
Two-component system	KEGG PATHWAY	ko02020	7	27	0.00145795	0.041864
KEGG enrichment analysis for down-regulated DEGs between AF vs nymphs
#Term	Database	ID	Input number	Background number	P-Value	Corrected P-Value
Glutathione metabolism	KEGG PATHWAY	ko00480	14	65	4.67329e-05	0.0104214
Amino sugar and nucleotide sugar metabolism	KEGG PATHWAY	ko00520	11	46	0.000136137	0.010761
Arginine and proline metabolism	KEGG PATHWAY	ko00330	13	64	0.000144767	0.010761
Gap junction	KEGG PATHWAY	ko04540	12	62	0.0003807	0.021224
Pathogenic Escherichia coli infection	KEGG PATHWAY	ko05130	11	59	0.000867226	0.0386783
KEGG enrichment analysis for up-regulated DEGs between AM vs nymphs
#Term	Database	ID	Input number	Background number	P-Value	Corrected P-Value
Non-alcoholic fatty liver disease (NAFLD)	KEGG PATHWAY	ko04932	23	97	4.07466e-05	0.00973844
Arginine and proline metabolism	KEGG PATHWAY	ko00330	16	64	0.000354213	0.0423285
KEGG enrichment analysis for down-regulated DEGs between AM vs nymphs
#Term	Database	ID	Input number	Background number	P-Value	Corrected P-Value
Hippo signaling pathway - fly	KEGG PATHWAY	ko04391	15	59	3.17056e-06	0.000662647
Pathways in cancer	KEGG PATHWAY	ko05200	19	114	3.50371e-05	0.00366138
Basal cell carcinoma	KEGG PATHWAY	ko05217	8	22	8.42753e-05	0.00587118
Hippo signaling pathway	KEGG PATHWAY	ko04390	14	76	0.000146773	0.0076689
Amino sugar and nucleotide sugar metabolism	KEGG PATHWAY	ko00520	10	46	0.000414322	0.0173187
Wnt signaling pathway	KEGG PATHWAY	ko04310	12	67	0.000537659	0.0187285
KEGG enrichment analysis for up-regulated DEGs between AF vsAM
#Term	Database	ID	Input number	Background number	P-Value	Corrected P-Value
Lysosome	KEGG PATHWAY	ko04142	6	131	1.49727e-05	0.000643825
Glycosphingolipid biosynthesis - globo series	KEGG PATHWAY	ko00603	2	10	0.000971214	0.0208811
