# Supplementary material for: Sequencing and Characterization of the Invasive Sycamore Lace Bug Corythucha ciliata (Hemiptera: Tingidae) Transcriptome
Source: PLoS One. 2016 Aug 5;11(8):e0160609. doi: 10.1371/journal.pone.0160609 (PMC4975459; doi:10.1371/journal.pone.0160609)
Supplement: S3 Table — (XLS) [file pone.0160609.s004.xls]

## Sheet: Sheet1
Table S3. Metamorphosis, digestion and immune related genes detected in the C. Ciliata DEGs dataset
	Unigene ID			Fold Change				Length	NR ID	NR Score	NR Evalue	NR Description
		AF vs Nymphs		AM vs Nymphs		AF vs AM
		log2.Fold_change	q-value	log2.Fold_change	q-value	log2.Fold_change	q-value
Metamorphosis-related genes	Met
	c37392_g1	1.8916	2.4341e-23	1.1994	1.3903e-06	0.48447	7.1502e-06	5223	AEW22977.1	1271	5.58207e-153	methoprene-tolerant protein [Rhodnius prolixus]
	Broad
	c30286_g1	-1.5684	0.0023159	-2.1682	6.2728e-05	0.39217	0.99859	2376	ABA02191.1	867	1.06253e-107	broad [Oncopeltus fasciatus]
	E7 series nuclear receptor
	c34837_g1	-4.2365	3.719e-16	-4.2058	2.6717e-16	-0.23834	0.99859	3326	XP_012258841.1	1421	0	PREDICTED: ecdysone-induced protein 78C [Athalia rosae]
	Hormone receptors
	c38244_g1	-3.5604	3.2173e-60	-3.9799	1.3835e-64	0.21193	0.99859	5205	XP_008195825.1	1283	3.08478e-157	PREDICTED: probable nuclear hormone receptor HR3 isoform X3 [Tribolium castaneum]
	ftz-f1
	c32527_g1	-1.144	4.3986e-08	-1.4728	2.2779e-11	0.12109	0.99859	2547	XP_001947027.2	1703	0	PREDICTED: nuclear hormone receptor FTZ-F1 beta-like [Acyrthosiphon pisum]
	c38083_g2	-1.1329	1.233e-05	-1.4648	5.6363e-08	0.12419	0.99859	4296	AJF93909.1	1646	0	FTZ F1 beta [Leptinotarsa decemlineata]
	Others
	c36420_g1	1.3299	8.5076e-09	1.1657	3.2994e-05	-0.04342	0.99859	3457	CAM84196.1	662	9.33247e-71	hexamerin 1 [Perla marginata]
	c23250_g1	-3.1944	3.3058e-12	-3.3947	5.6571e-13	-0.0072726	0.99859	1099	AHW46052.1	917	5.6697e-120	juvenile hormone binding protein-like precursor [Aphis gossypii]
	c36792_g1	-6.5889	7.4255e-23	-5.7741	1.2375e-23	-1.0224	0.99859	859	AGM32527.1	242	4.23081e-21	hemolymph juvenile hormone binding protein[Coptotermes formosanus]
	c33463_g1	1.3668	1.677e-11	1.5055	7.646e-15	-0.34635	0.99859	2280	KDR10172.1	1215	4.86449e-156	Juvenile hormone epoxide hydrolase 1 [Zootermopsis nevadensis]
Digestion-related genes	serine protease
	c39372_g1	-3.0936	1.947e-09	-4.0106	2.2534e-11	0.70943	0.99859	4260	KDR24395.1	1947	0	Serine protease nudel [Zootermopsis nevadensis]
	c27683_g1	-4.8423	4.5383e-108	-5.2471	9.2611e-110	0.1971	0.99859	2033	XP_001945453.1	1581	0	PREDICTED: serine protease inhibitor dipetalogastin [Acyrthosiphon pisum]
	Cysteine protease
	c36392_g1	3.581	1.7282e-132	-5.9139	1.9511e-16	9.2873	6.1592e-125	1836	BAN21462.1	609	7.23016e-70	cathepsin B, partial [Riptortus pedestris]
	Aminopeptidase
	c36547_g2	-5.1543	7.2015e-53	3.4303	0	-8.7922	0	9027	XP_002431129.1	1244	2.69889e-148	Cytosol aminopeptidase, putative [Pediculus humanus corporis]
	c37887_g1	-5.6824	2.2304e-53	-5.851	2.0522e-53	-0.039035	0.99859	2982	XP_005178107.1	1095	9.22951e-130	PREDICTED: aminopeptidase N-like [Musca domestica]
	c24987_g1	-6.1746	2.9229e-25	3.7993	6.9335e-252	-10.182	1.4248e-212	1824	XP_002431129.1	1212	9.81859e-157	Cytosol aminopeptidase, putative [Pediculus humanus corporis]
	c26582_g1	-11.509	9.0103e-26	3.3086	3.9439e-304	-15.025	1.2408e-119	1955	XP_002431129.1	1236	8.72483e-160	Cytosol aminopeptidase, putative [Pediculus humanus corporis]
	c32511_g2	-4.9939	0.00031343	3.1614	9.4802e-22	-8.152	1.4335e-27	1779	XP_002431129.1	988	1.58971e-123	Cytosol aminopeptidase, putative [Pediculus humanus corporis]
	c34521_g1	-8.8125	0.0028456	3.3063	1.2959e-23	-12.326	8.6682e-16	2281	XP_972664.1	1335	5.30614e-173	PREDICTED: cytosol aminopeptidase [Tribolium castaneum]
	c34676_g1	-3.3304	1.2094e-18	3.1462	3.4085e-120	-6.6842	4.2318e-171	3029	XP_002431129.1	1396	5.14136e-179	Cytosol aminopeptidase, putative [Pediculus humanus corporis]
	c34884_g1	-9.6653	4.7077e-05	3.1381	8.6287e-36	-13.011	2.9684e-22	1734	XP_002431129.1	1227	1.92951e-159	Cytosol aminopeptidase, putative [Pediculus humanus corporis]
	c35035_g1	-1.6619	6.5921e-10	-2.1215	2.6686e-13	0.25194	0.99859	3683	XP_003692951.2	2843	0	PREDICTED: LOW QUALITY PROTEIN: aminopeptidase N-like [Apis florea]
	c35539_g1	-2.6068	3.6243e-14	-3.7812	4.4222e-19	0.96677	0.69696	2441	XP_002425299.1	1121	1.25468e-138	Xaa-Pro aminopeptidase 2 precursor, putative [Pediculus humanus corporis]
	c36253_g1	-5.6286	1.884e-06	3.0675	1.7353e-30	-8.6928	6.6356e-38	1728	XP_001845179.1	1328	1.42221e-174	cytosol aminopeptidase [Culex quinquefasciatus]
	Carboxypeptidase
	c31658_g1	-5.0132	1.2944e-108	-4.8101	7.7577e-108	-0.41068	0.99859	4272	XP_012262450.1	1217	1.08964e-149	PREDICTED: carboxypeptidase B-like [Athalia rosae]
	c32354_g1	-5.8394	1.0131e-10	-4.2195	2.8131e-10	-1.8275	0.99859	1669	XP_011505295.1	660	9.75982e-77	PREDICTED: carboxypeptidase B-like [Ceratosolen solmsi marchali]
	c32694_g1	-4.5936	4.0319e-12	-6.6929	2.7848e-12	1.8917	0.99859	478	BAN20353.1	551	2.89051e-65	prolylcarboxypeptidase, putative [Riptortus pedestris]
	c34338_g2	-4.4356	5.5875e-07	-5.7741	1.8702e-07	1.1309	0.99859	484	BAN20353.1	345	1.41424e-35	prolylcarboxypeptidase, putative [Riptortus pedestris]
	c34575_g1	1.9712	4.6079e-19	1.3423	1.4641e-06	0.42127	0.00068832	2243	XP_001807518.1	1364	1.94949e-178	PREDICTED: carboxypeptidase E-like [Tribolium castaneum]
	c35834_g1	-1.3044	0.001098	2.5209	3.026e-30	-4.0329	1.8932e-48	3363	XP_011558324.1	2064	0	PREDICTED: cytosolic carboxypeptidase 2 isoform X1 [Plutella xylostella]
	lipase
	c32378_g1	-4.0463	5.5287e-30	-4.4767	1.7085e-31	0.22277	0.99859	2572	KDR24510.1	1647	0	Pancreatic lipase-related protein 1 [Zootermopsis nevadensis]
	c14857_g1	-2.4211	9.5353e-05	-2.5122	4.1601e-05	-0.11657	0.99859	1678	KDR16428.1	990	9.26651e-126	Lipase 3 [Zootermopsis nevadensis]
	c27654_g1	-5.8152	8.9185e-22	-5.0262	8.6412e-22	-0.9966	0.99859	1581	XP_012272394.1	885	1.92809e-111	PREDICTED: phospholipase A1 [Orussus abietinus]
	c28590_g1	-3.1372	0.00014892	3.4538	8.4858e-40	-6.7987	4.1329e-51	1549	EZA62897.1	570	9.17744e-65	Pancreatic lipase-related protein [Cerapachys biroi]
	c31359_g1	-2.1681	0.00038236	-1.9684	0.00060617	-0.40728	0.99859	1622	XP_001942756.2	1267	4.65042e-168	PREDICTED: inactive pancreatic lipase-related protein 1-like [Acyrthosiphon pisum]
	glucosidase
	c23488_g1	-5.0055	0.00029108	2.6057	4.094e-12	-7.608	7.4047e-20	1586	BAN21351.1	639	5.47778e-73	glucosidase ii beta subunit [Riptortus pedestris]
	c33442_g1	1.9176	7.3634e-155	1.6349	7.3958e-96	0.075112	1.1027e-07	2400	BAB91145.1	1267	8.03198e-163	beta-glucosidase [Neotermes koshunensis]
Immune-related genes	Scavenger receptor
	c34938_g1	2.9408	4.9324e-06	3.0163	1.3302e-06	-0.28313	0.99859	1991	KDR22467.1	749	1.67538e-87	Scavenger receptor class B member 1 [Zootermopsis nevadensis]
	c30960_g1	2.3447	6.2423e-22	1.956	6.9333e-13	0.18107	0.12466	2275	XP_011187116.1	977	3.10456e-119	PREDICTED: protein croquemort-like [Bactrocera cucurbitae]
	Toll-like receptors
	c37763_g2	-1.4859	1.419e-06	-1.6096	1.797e-07	-0.083979	0.99859	4227	AGK40936.1	4988	0	toll-7 [Nilaparvata lugens]
	c38863_g1	-2.8667	2.3601e-14	-3.2647	3.7806e-16	0.19034	0.99859	4339	AGK40937.1	4355	0	toll-8 [Nilaparvata lugens]
	Srpn or serpin
	c27683_g1	-4.8423	4.5383e-108	-5.2471	9.2611e-110	0.1971	0.99859	2033	XP_001945453.1	1581	0	PREDICTED: serine protease inhibitor dipetalogastin [Acyrthosiphon pisum]
	c34936_g1	-3.1244	0.00019054	-2.9175	0.00021101	-0.41454	0.99859	2524	KDR14765.1	407	2.32467e-38	Leukocyte elastase inhibitor B [Zootermopsis nevadensis]
	c39627_g1	-5.8738	2.1208e-13	-2.4996	7.6631e-09	-3.5818	0.083695	2759	AGK40932.1	1710	0	serpin-8 [Nilaparvata lugens]
	c39627_g2	-5.3046	1.6707e-06	-2.6767	0.0001045	-2.8355	0.88249	2219	AGK40933.1	350	1.09221e-32	serpin-9, partial [Nilaparvata lugens]
	Antimicrobial peptide
	c20205_g1	7.85	1.3217e-13	8.1072	6.7599e-16	-0.46479	0.99859	557	ACH57151.1	244	1.43124e-23	defensin 4 [Triatoma brasiliensis]
