# Supplementary material for: Sequencing and Characterization of the Invasive Sycamore Lace Bug Corythucha ciliata (Hemiptera: Tingidae) Transcriptome
Source: PLoS One. 2016 Aug 5;11(8):e0160609. doi: 10.1371/journal.pone.0160609 (PMC4975459; doi:10.1371/journal.pone.0160609)
Supplement: S4 Table — (XLS) [file pone.0160609.s005.xls]

## Sheet: Table S4
Table S4.Primers used in this study for qRT-PCR validation, including nr annotation information for each unigenes
unigene name	Forward primer	Reverse primer	NR ID	NR Score	NR Evalue	NR Description
c33463_g1	TGCTGATGCCAAGGGTAAA	CTTGGTCAGGAGTGGAATGAA	KDR10172.1	1215	4.86449e-156	Juvenile hormone epoxide hydrolase 1 [Zootermopsis nevadensis]
c37392_g1	CTATCTACGCCTTCGACACAAG	GAGCCCGAAGATGACCAATAA	AEW22977.1	1271	5.58207e-153	methoprene-tolerant protein [Rhodnius prolixus]
c20097_g1	AATGTCGATCCTTCCACTTCTT	CTAATAGGCCCAGTCCGAAAC	ABM55532.1	489	5.94837e-57	putative small heat shock protein [Maconellicoccus hirsutus]
c31526_g1	TGCAGTCGTCTTCGTATGTATTT	GACGAGCAGTGGTAGCATTT	AAQ20836.1	219	4.78095e-18	salivary protein MYS2 precursor [Rhodnius prolixus]
c20205_g1	CAAGGATACCCATCACCAGATAC	GCGGTTGAACAGTTGATTCTG	ACH57151.1	244	1.43124e-23	defensin 4 [Triatoma brasiliensis]
c23250_g1	CAGCGGAGGAGGAGATTATTG	GATCTTCCACAGCGAGATAGTT	AHW46052.1	917	5.6697e-120	juvenile hormone binding protein-like precursor [Aphis gossypii]
c36547_g6	CCCTCACCCACAGTACTCTTA	AGCTACCTTGAACGACATCAC	KDR13561.1	309	4.95859e-32	Larval cuticle protein A3A [Zootermopsis nevadensis]
c30286_g1	GTCGAACAACCACAGTGAAATG	GTTTGTCGCGGAGACTACTT	ABA02191.1	867	1.06253e-107	broad [Oncopeltus fasciatus]
c34837_g1	GGGCTGTAAGGGCTTCTTT	CGATTCCGGTTCAGCCTTAT	XP_012258841.1	1421	0	PREDICTED: ecdysone-induced protein 78C [Athalia rosae]
c36825_g1	CCTCAACTTCGAACGCCTAAA	GTAACTCCGGCGCTAAGTAATC	XP_012256622.1	3266	0	PREDICTED: myosin-IIIb-like isoform X5 [Athalia rosae]
c37363_g1	GGTTGGTTCGTCGGAGTATT	CCCTGAGCTATTCCTGTCATTT	BAE93218.1	2660	0	vitellogenin receptor [Rhyparobia maderae]
c38424_g1	GCGTTCTGGGCAATTCATAAC	GGTTTACGAACCGCATCTCT	XP_011347477.1	1449	0	PREDICTED: protein bicaudal C homolog 1-B isoform X1 [Cerapachys biroi]
c33040_g1	CCGATCAGGGCGTGTATTT	GTTAGCTGTACGGAAATGAGGA	XP_001604038.1	206	1.96613e-28	PREDICTED: ATP synthase subunit s, mitochondrial isoform X1 [Nasonia vitripennis]
c24503_g1	TGGAGGAATCATGGTGGTATTT	GCACGAGATCAAATTGCTAAGG	KDR23965.1	1667	0	Atlastin [Zootermopsis nevadensis]
c28326_g1	GTAATCGTCGAAGGCTGGTATAA	CATCGCGCCCAATAAGTAAAG	KDR17851.1	1307	2.31022e-170	ADIPOR-like receptor, partial [Zootermopsis nevadensis]
c36078_g1	AGAATCAACAGCCCTCACTATTT	TGGTCGTTGTCTTCTCGTATTG	KDR07957.1	2277	0	Calpain-7 [Zootermopsis nevadensis]
actin	GGGTATGGAATCTTGCGGTATC	TGTTGGCGTACAGGTCTTTC
